# Supplementary material for: Food and Alcohol Disturbance in High School Adolescents: Prevalence, Characteristics and Association with Problem Drinking and Eating Disorders
Source: Int J Environ Res Public Health. 2024 Jan 11;21(1):83. doi: 10.3390/ijerph21010083 (PMC10815297; doi:10.3390/ijerph21010083)
Supplement: Supplementary file 1 [file ijerph-21-00083-s001.zip]

Archive with 1 entries (1 files):
- ijerph-2699631-supplementary.pdf
